# Supplementary material for: Genetically predicted telomere length and Alzheimer’s disease endophenotypes: a Mendelian randomization study
Source: Alzheimers Res Ther. 2022 Nov 7;14:167. doi: 10.1186/s13195-022-01101-9 (PMC9641781; doi:10.1186/s13195-022-01101-9)
Supplement: Supplementary file 1 — Additional file 1: Supplementary Table 1. Characteristics of Single Nucleotide Polymorphisms (SNPs) associated with longer telomere length. The effect allele refers to the allele that is associated with longer telomere length. Chromosomal position of the SNPs (genome assembly GRCh37 (hg19)) according to the public archive for genetic variation within and across different species developed and hosted by the National Center for Biotechnology Information (NCBI) in collaboration with the National Human Genome Research Institute (NHGRI) (dbSNP). [file 13195_2022_1101_MOESM1_ESM.xlsx]

## Sheet: SupplementaryTable1
Supplementary Table 1. Characteristics of Single Nucleotide Polymorphisms (SNPs) associated with longer telomere length. The effect allele refers to the allele that is associated with longer telomere length. Chromosomal position of the SNPs (genome assembly GRCh37 (hg19)) according to the public archive for genetic variation within and across different species developed and hosted by the National…
SNPs	Chr	Position	Gene	Proxies	r2	EA	EAF	HWEtest (p-val)
rs3219104	1	226566401	PARP1	rs3219082	1	T	0.87	0.94
rs10936600	3	169514585	TERC	-		A	0.77	0.88
rs55749605	3	101084604	SENP7	rs62280667	0.84	T	0.68	0.64
rs13137667	4	71815203	MOB1B	rs72854116	0.97	A	0.97	0.95
rs4691895	4	164021830	NAF1	rs4691070	0.99	A	0.76	0.99
rs2853677	5	1287194	TERT	-		G	0.44	0.03
rs7705526	5	1282319	TERT	rs7726159	0.79	A	0.35	0.95
rs34991172	6	25480328	CARMIL1	-		T	0.96	0.33
rs2736176	6	31587561	PRRC2A	-		C	0.31	0.48
rs59294613	7	124554267	POT1	-		C	0.69	0.04
rs9419958	10	105675946	STN1(OBFC1)	-		T	0.15	0.88
rs228595	11	108105593	ATM	-		G	0.52	0.44
rs2302588	14	73404752	DCAF4	-		C	0.13	0.39
rs3785074	16	69406986	TERF2	-		G	0.26	0.3
rs7194734	16	82199980	MPHOSPH6	-		C	0.22	0.44
rs62053580	16	74680074	RFWD3	-		G	0.19	0.52
rs8105767	19	22215441	ZNF208	-		G	0.25	0.33
rs73624724	20	62436398	RTEL1/ZBTB46	-		C	0.12	0.87
rs75691080	20	62272248	RTEL1/STMN3	rs2259797	0.93	C	0.1	0.81
rs34978822	20	62321128	RTEL1	rs35640778	1	A	0.01	0.74
Legend: SNP, Single Nucleotide Polymorphisms; CHR, Chromosome; EA, Effect Allele; EAF, Frequency effect allele; HWE, Hardy Weinberg Equilibrium.
