# Supplementary material for: Genetically predicted telomere length and Alzheimer’s disease endophenotypes: a Mendelian randomization study
Source: Alzheimers Res Ther. 2022 Nov 7;14:167. doi: 10.1186/s13195-022-01101-9 (PMC9641781; doi:10.1186/s13195-022-01101-9)
Supplement: Supplementary file 2 — Additional file 2: Supplementary Table 1. Linear regression estimates for cognition outcomes in the entire sample. All models are adjusted for covariates: age, sex, education, and APOE status. Supplementary Table 2. Linear regression estimates for neuroimaging outcomes (i.e., Alzheimer’s disease and aging signatures) outcome in the entire sample. All models are adjusted for covariates: age, sex, education, and APOE status. Supplementary Table 3. Linear regression estimates for CSF biomarkers outcomes in the entire sample. All models are adjusted for covariates: age, sex, education, and APOE status. Supplementary Table 4. Linear regression estimates for cognition outcomes in APOE-ɛ4 carriers. All models are adjusted for covariates: age, sex, and education. Supplementary Table 5. Linear regression estimates for neuroimaging outcomes (i.e., Alzheimer’s disease and aging signatures) in APOE-ɛ4 carriers. All models are adjusted for covariates: age, sex, and education. Supplementary Table 6. Linear regression estimates for CSF biomarkers outcomes in APOE-ɛ4 carriers. All models are adjusted for covariates: age, sex, and education. Supplementary Table 7. Linear regression estimates for cognition outcomes in APOE-ɛ4 non-carriers. All models are adjusted for covariates: age, sex, and education. Supplementary Table 8. Linear regression estimates for neuroimaging outcomes (i.e., Alzheimer’s disease and aging signatures) in APOE-ɛ4 non-carriers. All models are adjusted for covariates: age, sex, and education. Supplementary Table 9. Linear regression estimates for CSF biomarkers outcomes in APOE-ɛ4 carriers. All models are adjusted for covariates: age, sex, and education. Supplementary Table 10. Linear regression estimates for cognition outcomes among individuals at high genetic predisposition to AD. All models are adjusted for covariates: age, sex, and education. Supplementary Table 11. Linear regression estimates for neuroimaging outcomes (i.e., Alzheimer’s disease and aging s [file 13195_2022_1101_MOESM2_ESM.xlsx]

## Sheet: SupplementaryTable1
Supplementary Table 1. Linear regression estimates for cognition outcomes in the entire sample. All models are adjusted for covariates: age, sex, education, and APOE status.
Outcome	SNP	N	Beta	SE	P-val
EM composite	rs10936600	2233	0.0156736	0.0291108	0.590347
EM composite	rs34991172	2233	-0.161842	0.061326	0.00837192
EM composite	rs2736176	2233	0.00335693	0.0267939	0.900308
EM composite	rs59294613	2233	-0.0359654	0.0271248	0.185001
EM composite	rs228595	2233	0.00166289	0.0244339	0.945747
EM composite	rs2302588	2233	0.000884054	0.0369462	0.980912
EM composite	rs3785074	2233	-0.0419624	0.0277008	0.129953
EM composite	rs8105767	2233	0.0197359	0.0289433	0.495385
EM composite	rs73624724	2233	-0.0370673	0.038145	0.331282
EM composite	rs2853677	2233	-0.0170148	0.0253911	0.502858
EM composite	rs9419958	2233	0.0131517	0.0349859	0.707017
EM composite	rs7194734	2233	0.0475733	0.029985	0.112752
EM composite	rs3219082	2233	0.00757597	0.0364519	0.835377
EM composite	rs62280667	2233	-0.0448331	0.026149	0.0865713
EM composite	rs72854116	2233	0.0544853	0.0773604	0.481317
EM composite	rs4691070	2233	0.0121642	0.0288111	0.672914
EM composite	rs7726159	2233	-0.0166942	0.0258756	0.518884
EM composite	rs62053580	2233	0.0166865	0.031823	0.600084
EM composite	rs2259797	2233	-0.0273613	0.0404487	0.498828
EM composite	rs35640778	2233	0.0789669	0.114262	0.489571
EF composite	rs10936600	2233	-0.036172	0.0182853	0.0480294
EF composite	rs34991172	2233	-0.0292822	0.0386141	0.448333
EF composite	rs2736176	2233	0.0117306	0.0168413	0.486166
EF composite	rs59294613	2233	-0.00981668	0.0170442	0.564704
EF composite	rs228595	2233	0.00945953	0.0153618	0.538101
EF composite	rs2302588	2233	-0.0389134	0.0232142	0.0938255
EF composite	rs3785074	2233	-0.0110942	0.0174223	0.524331
EF composite	rs8105767	2233	-0.000928554	0.0181975	0.959309
EF composite	rs73624724	2233	-0.00911713	0.023987	0.703917
EF composite	rs2853677	2233	-0.0078381	0.0159656	0.623519
EF composite	rs9419958	2233	0.0120058	0.0219953	0.585233
EF composite	rs7194734	2233	0.0254222	0.0188256	0.177023
EF composite	rs3219082	2233	0.00596038	0.0229182	0.794832
EF composite	rs62280667	2233	-0.00803781	0.0164504	0.625167
EF composite	rs72854116	2233	0.0403299	0.0486385	0.407093
EF composite	rs4691070	2233	0.0204474	0.0181086	0.258956
EF composite	rs7726159	2233	-0.0245583	0.0162624	0.131153
EF composite	rs62053580	2233	0.00653766	0.0200032	0.743827
EF composite	rs2259797	2233	0.0110848	0.0254321	0.662982
EF composite	rs35640778	2233	0.0163628	0.0718495	0.819871
PACC	rs10936600	2233	-0.0125272	0.0222609	0.573667
PACC	rs34991172	2233	-0.114555	0.0469149	0.0146933
PACC	rs2736176	2233	0.0147444	0.0204862	0.47177
PACC	rs59294613	2233	-0.0445569	0.0207132	0.0315731
PACC	rs228595	2233	-0.000147431	0.0186882	0.993706
PACC	rs2302588	2233	-0.016601	0.0282543	0.55689
PACC	rs3785074	2233	-0.0136909	0.0211931	0.51834
PACC	rs8105767	2233	0.0144556	0.022134	0.513765
PACC	rs73624724	2233	-0.0153943	0.0291778	0.597827
PACC	rs2853677	2233	-0.0129082	0.0194203	0.506327
PACC	rs9419958	2233	0.0086634	0.0267571	0.746135
PACC	rs7194734	2233	0.0371401	0.022896	0.104919
PACC	rs3219082	2233	0.00340459	0.0278789	0.902815
PACC	rs62280667	2233	-0.00866008	0.0200111	0.665228
PACC	rs72854116	2233	0.0164836	0.0591738	0.780607
PACC	rs4691070	2233	0.023487	0.0220287	0.28645
PACC	rs7726159	2233	-0.0178016	0.0197887	0.368439
PACC	rs62053580	2233	0.00114603	0.0243333	0.96244
PACC	rs2259797	2233	-0.0216252	0.0309345	0.484586
PACC	rs35640778	2233	0.0453146	0.0873961	0.604164

## Sheet: SupplementaryTable2
Supplementary Table 2. Linear regression estimates for neuroimaging outcomes (i.e. Alzheimer’s disease and aging signatures) outcome in the entire sample. All models are adjusted for covariates: age, sex, education, and APOE status.
Outcome	SNP	N	Beta	SE	P-val
AD signature	rs10936600	1135	1.16153e-05	0.00322042	0.997123
AD signature	rs34991172	1135	0.00741642	0.00625605	0.236077
AD signature	rs2736176	1135	0.00172616	0.00296738	0.560876
AD signature	rs59294613	1135	0.00135585	0.00298928	0.650225
AD signature	rs228595	1135	-0.00219021	0.00267286	0.412716
AD signature	rs2302588	1135	0.00383792	0.00424662	0.366316
AD signature	rs3785074	1135	-0.00084014	0.00305533	0.783386
AD signature	rs8105767	1135	-0.00274451	0.00316306	0.385756
AD signature	rs73624724	1135	-0.00221004	0.00414209	0.593754
AD signature	rs2853677	1135	0.0024924	0.00284933	0.381906
AD signature	rs9419958	1135	0.00654795	0.00387829	0.0916182
AD signature	rs7194734	1135	-0.000835102	0.00326837	0.798376
AD signature	rs3219082	1135	0.00137899	0.00400763	0.730843
AD signature	rs62280667	1135	-0.000572782	0.00295664	0.846424
AD signature	rs72854116	1135	0.00200245	0.00801949	0.802866
AD signature	rs4691070	1135	0.00509822	0.00315359	0.106235
AD signature	rs7726159	1135	0.000283607	0.00290831	0.922334
AD signature	rs62053580	1135	-0.00445989	0.00353263	0.207034
AD signature	rs2259797	1135	0.005458	0.00438339	0.213334
AD signature	rs35640778	1135	0.00815336	0.0114269	0.475669
Aging signature	rs10936600	1135	-0.000597952	0.00314594	0.849288
Aging signature	rs34991172	1135	0.00290907	0.00611464	0.634341
Aging signature	rs2736176	1135	0.000575604	0.00289917	0.842658
Aging signature	rs59294613	1135	0.00256907	0.00291945	0.379056
Aging signature	rs228595	1135	-0.000783248	0.00261175	0.764313
Aging signature	rs2302588	1135	0.00267195	0.0041492	0.519727
Aging signature	rs3785074	1135	0.0028278	0.00298362	0.343447
Aging signature	rs8105767	1135	-0.00329139	0.00308942	0.286934
Aging signature	rs73624724	1135	-0.000164224	0.00404686	0.967637
Aging signature	rs2853677	1135	0.00252651	0.0027834	0.364226
Aging signature	rs9419958	1135	0.00681254	0.003788	0.0723728
Aging signature	rs7194734	1135	-0.00245068	0.00319208	0.442804
Aging signature	rs3219082	1135	-0.000230298	0.0039152	0.953105
Aging signature	rs62280667	1135	-0.000125787	0.00288834	0.965271
Aging signature	rs72854116	1135	0.00320616	0.00783376	0.682415
Aging signature	rs4691070	1135	0.0049076	0.0030808	0.111448
Aging signature	rs7726159	1135	-0.000533919	0.00284105	0.850965
Aging signature	rs62053580	1135	-0.00264174	0.00345251	0.444333
Aging signature	rs2259797	1135	0.00355323	0.00428371	0.407011
Aging signature	rs35640778	1135	0.00820605	0.0111626	0.462408

## Sheet: SupplementaryTable3
Supplementary Table 3. Linear regression estimates for CSF biomarkers outcomes in the entire sample. All models are adjusted for covariates: age, sex, education, and APOE status.
Outcome	SNP	N	Beta	SE	P-val
ABratio	rs10936600	304	0.000300556	0.0016543	0.855956
ABratio	rs34991172	304	0.00153267	0.00363416	0.673519
ABratio	rs2736176	304	-0.00253842	0.00159568	0.112713
ABratio	rs59294613	304	-0.000628741	0.00147938	0.671142
ABratio	rs228595	304	0.000488026	0.00143962	0.73485
ABratio	rs2302588	304	-0.00115169	0.00225105	0.609292
ABratio	rs3785074	304	0.00243555	0.00175589	0.166455
ABratio	rs8105767	304	-0.00327006	0.0016396	0.0470159
ABratio	rs73624724	304	0.000722714	0.00206653	0.726794
ABratio	rs2853677	304	0.00154319	0.00155883	0.322993
ABratio	rs9419958	304	-0.000936108	0.00196107	0.633467
ABratio	rs7194734	304	0.000803327	0.00175709	0.647866
ABratio	rs3219082	304	-0.00285291	0.00206161	0.167446
ABratio	rs62280667	304	-0.00174001	0.00157004	0.268645
ABratio	rs72854116	304	-0.00310871	0.00416282	0.455785
ABratio	rs4691070	304	-0.00140882	0.00176906	0.426452
ABratio	rs7726159	304	0.000357475	0.00161543	0.82502
ABratio	rs62053580	304	-0.000729757	0.00188969	0.69964
ABratio	rs2259797	304	-0.000581724	0.0022711	0.798018
ABratio	rs35640778	304	-0.00285584	0.00900152	0.751267
NFL	rs10936600	304	0.236569	2.0403	0.907773
NFL	rs34991172	304	0.394829	4.47472	0.929749
NFL	rs2736176	304	-2.48915	1.97067	0.207549
NFL	rs59294613	304	-0.835531	1.82345	0.647135
NFL	rs228595	304	1.95155	1.78128	0.274151
NFL	rs2302588	304	5.26948	2.78448	0.0594066
NFL	rs3785074	304	1.78282	2.17067	0.412122
NFL	rs8105767	304	-0.551515	2.03556	0.786626
NFL	rs73624724	304	-4.65017	2.53893	0.0680232
NFL	rs2853677	304	0.377536	1.93101	0.845127
NFL	rs9419958	304	-2.18068	2.41269	0.366817
NFL	rs7194734	304	-0.728669	2.16734	0.736956
NFL	rs3219082	304	1.01246	2.55541	0.69224
NFL	rs62280667	304	2.1012	1.94841	0.281725
NFL	rs72854116	304	3.57626	5.12416	0.485775
NFL	rs4691070	304	-0.278124	2.1852	0.898808
NFL	rs7726159	304	0.778791	1.98996	0.695813
NFL	rs62053580	304	-0.542652	2.33066	0.816053
NFL	rs2259797	304	-2.02514	2.8054	0.470944
NFL	rs35640778	304	-20.6038	11.0161	0.0624235
tTau	rs10936	304	-0.529118	5.69608	0.926052
tTau	rs34991172	304	-7.17793	12.4956	0.566109
tTau	rs2736176	304	-3.98651	5.50819	0.469794
tTau	rs59294613	304	-1.07746	5.09488	0.832659
tTau	rs228595	304	-0.0497582	4.95104	0.991988
tTau	rs2302588	304	19.2843	7.66697	0.0124226
tTau	rs3785074	304	2.17575	6.06348	0.719978
tTau	rs8105767	304	-1.15007	5.67737	0.839609
tTau	rs73624724	304	-11.23	7.08002	0.113768
tTau	rs2853677	304	0.465473	5.36914	0.930973
tTau	rs9419958	304	-9.39171	6.74968	0.165136
tTau	rs7194734	304	-5.20065	6.04503	0.390308
tTau	rs3219082	304	-5.12985	7.11145	0.471262
tTau	rs62280667	304	1.14553	5.44619	0.83355
tTau	rs72854116	304	4.69327	14.3246	0.743417
tTau	rs4691070	304	9.83087	6.07179	0.106486
tTau	rs7726159	304	2.64216	5.55672	0.634788
tTau	rs62053580	304	-1.58513	6.50853	0.807751
tTau	rs2259797	304	-3.5659	7.80802	0.648223
tTau	rs35640778	304	-33.6708	30.8947	0.27666
pTau	rs10936600	304	0.331141	0.532193	0.534277
pTau	rs34991172	304	-0.663856	1.15598	0.566214
pTau	rs2736176	304	-0.329368	0.509903	0.518817
pTau	rs59294613	304	-0.0863655	0.472181	0.854996
pTau	rs228595	304	-0.12435	0.45934	0.786799
pTau	rs2302588	304	1.72658	0.712434	0.0159715
pTau	rs3785074	304	-0.0874011	0.561873	0.876491
pTau	rs8105767	304	-0.285259	0.525213	0.587449
pTau	rs73624724	304	-0.837123	0.656307	0.203131
pTau	rs2853677	304	0.0251105	0.49665	0.95971
pTau	rs9419958	304	-0.88599	0.624675	0.157149
pTau	rs7194734	304	-0.229838	0.560015	0.681799
pTau	rs3219082	304	0.0155458	0.671728	0.981552
pTau	rs62280667	304	0.388544	0.504166	0.441519
pTau	rs72854116	304	0.0795928	1.3254	0.952155
pTau	rs4691070	304	1.10464	0.561209	0.0499633
pTau	rs7726159	304	0.316915	0.514791	0.53862
pTau	rs62053580	304	-0.119806	0.602547	0.84253
pTau	rs2259797	304	-0.436271	0.722285	0.546296
pTau	rs35640778	304	-1.61067	2.86183	0.573989

## Sheet: SupplementaryTable4
Supplementary Table 4. Linear regression estimates for cognition outcomes in APOE-ɛ4 carriers. All models are adjusted for covariates: age, sex, and education status.
Outcome	SNP	N	Beta	SE	P-val
EM composite	rs10936600	745	0.0794256	0.0507357	0.117899
EM composite	rs34991172	745	-0.0743787	0.107235	0.488147
EM composite	rs2736176	745	0.0131346	0.0458464	0.774582
EM composite	rs59294613	745	-0.0606772	0.0477646	0.204364
EM composite	rs228595	745	-0.0315751	0.0436273	0.469451
EM composite	rs2302588	745	0.042854	0.0667665	0.52117
EM composite	rs3785074	745	-0.0343973	0.0498515	0.490414
EM composite	rs8105767	745	0.0182579	0.0488027	0.708425
EM composite	rs73624724	745	-0.0465992	0.0670684	0.487398
EM composite	rs2853677	745	0.0784331	0.0450824	0.0823156
EM composite	rs9419958	745	-0.0216468	0.0593947	0.715621
EM composite	rs7194734	745	0.00861663	0.0526437	0.870029
EM composite	rs3219082	745	0.0221472	0.0628015	0.724449
EM composite	rs62280667	745	-0.00201548	0.0456484	0.964795
EM composite	rs72854116	745	0.217661	0.124991	0.0820278
EM composite	rs4691070	745	0.0287574	0.0488315	0.556101
EM composite	rs7726159	745	0.0180286	0.0459197	0.694721
EM composite	rs62053580	745	0.0440024	0.052133	0.39892
EM composite	rs2259797	745	-0.00849765	0.074556	0.909287
EM composite	rs35640778	745	0.0346327	0.215388	0.872301
EF composite	rs10936600	745	-0.0214787	0.0324363	0.508063
EF composite	rs34991172	745	0.049439	0.0684622	0.47044
EF composite	rs2736176	745	0.0340167	0.0292456	0.245147
EF composite	rs59294613	745	-0.014765	0.0305238	0.628728
EF composite	rs228595	745	-0.0490034	0.0278054	0.0784202
EF composite	rs2302588	745	-0.0382947	0.0426157	0.369156
EF composite	rs3785074	745	0.0207383	0.0318288	0.514889
EF composite	rs8105767	745	0.018655	0.0311535	0.549483
EF composite	rs73624724	745	-0.0124319	0.0428315	0.771705
EF composite	rs2853677	745	0.00800288	0.0288403	0.781482
EF composite	rs9419958	745	-0.0267039	0.0379113	0.481419
EF composite	rs7194734	745	0.0107261	0.0336087	0.749707
EF composite	rs3219082	745	0.0387834	0.0400737	0.333459
EF composite	rs62280667	745	0.0311005	0.0291218	0.285894
EF composite	rs72854116	745	0.0662948	0.0799273	0.407124
EF composite	rs4691070	745	0.00230355	0.0311837	0.941134
EF composite	rs7726159	745	-0.0298582	0.0293	0.308511
EF composite	rs62053580	745	0.0355231	0.0332748	0.286064
EF composite	rs2259797	745	0.0135228	0.0475982	0.776411
EF composite	rs35640778	745	-0.154167	0.1374	0.262216
PACC	rs10936600	745	0.0465463	0.038883	0.231657
PACC	rs34991172	745	-0.047902	0.0821343	0.559926
PACC	rs2736176	745	0.0381972	0.0350856	0.276647
PACC	rs59294613	745	-0.0664012	0.0365392	0.0695826
PACC	rs228595	745	-0.0588748	0.0333539	0.0779503
PACC	rs2302588	745	-0.0706042	0.0510818	0.167335
PACC	rs3785074	745	0.0147981	0.0381875	0.698489
PACC	rs8105767	745	0.0211405	0.0373713	0.571778
PACC	rs73624724	745	0.00757369	0.0513809	0.882854
PACC	rs2853677	745	0.0418148	0.0345631	0.226739
PACC	rs9419958	745	-0.00797687	0.045491	0.860852
PACC	rs7194734	745	0.0121261	0.0403159	0.763669
PACC	rs3219082	745	0.000251329	0.048101	0.995832
PACC	rs62280667	745	0.037396	0.0349331	0.284742
PACC	rs72854116	745	0.129759	0.095803	0.176013
PACC	rs4691070	745	0.0321798	0.037388	0.389684
PACC	rs7726159	745	-0.00270943	0.0351715	0.938617
PACC	rs62053580	745	0.0184808	0.0399399	0.643704
PACC	rs2259797	745	0.0144916	0.0570973	0.799717
PACC	rs35640778	745	-0.0335274	0.164955	0.838994
pTau	rs10936600	745	0.331141	0.532193	0.534277
pTau	rs34991172	745	-0.663856	1.15598	0.566214
pTau	rs2736176	745	-0.329368	0.509903	0.518817
pTau	rs59294613	745	-0.0863655	0.472181	0.854996
pTau	rs228595	745	-0.12435	0.45934	0.786799
pTau	rs2302588	745	1.72658	0.712434	0.0159715
pTau	rs3785074	745	-0.0874011	0.561873	0.876491
pTau	rs8105767	745	-0.285259	0.525213	0.587449
pTau	rs73624724	745	-0.837123	0.656307	0.203131
pTau	rs2853677	745	0.0251105	0.49665	0.95971
pTau	rs9419958	745	-0.88599	0.624675	0.157149
pTau	rs7194734	745	-0.229838	0.560015	0.681799
pTau	rs3219082	745	0.0155458	0.671728	0.981552
pTau	rs62280667	745	0.388544	0.504166	0.441519
pTau	rs72854116	745	0.0795928	1.3254	0.952155
pTau	rs4691070	745	1.10464	0.561209	0.0499633
pTau	rs7726159	745	0.316915	0.514791	0.53862
pTau	rs62053580	745	-0.119806	0.602547	0.84253
pTau	rs2259797	745	-0.436271	0.722285	0.546296
pTau	rs35640778	745	-1.61067	2.86183	0.573989

## Sheet: SupplementaryTable5
Supplementary Table 5. Linear regression estimates for neuroimaging outcomes (i.e. Alzheimer’s disease and aging signatures) in APOE-ɛ4 carriers. All models are adjusted for covariates: age, sex, and education.
Outcome	SNP	N	Beta	SE	P-val
AD signature	rs10936600	424	-0.000722803	0.00537444	0.893081
AD signature	rs34991172	424	0.0115515	0.0114889	0.315264
AD signature	rs2736176	424	0.00102633	0.00482224	0.831562
AD signature	rs59294613	424	0.00629973	0.00498335	0.206879
AD signature	rs228595	424	-0.00172394	0.00462565	0.709568
AD signature	rs2302588	424	0.000466557	0.00730068	0.949076
AD signature	rs3785074	424	-0.00279836	0.00529352	0.597336
AD signature	rs8105767	424	-3.21644e-06	0.00522466	0.999509
AD signature	rs73624724	424	-0.00689959	0.00692765	0.319851
AD signature	rs2853677	424	0.0031483	0.00484923	0.516543
AD signature	rs9419958	424	0.00571423	0.00649286	0.379322
AD signature	rs7194734	424	0.00111581	0.00530939	0.833646
AD signature	rs3219082	424	0.00353348	0.00665728	0.595861
AD signature	rs62280667	424	0.00205205	0.004765	0.666944
AD signature	rs72854116	424	-0.00761754	0.0121065	0.529556
AD signature	rs4691070	424	0.00193587	0.00493875	0.695276
AD signature	rs7726159	424	-0.00212481	0.004961	0.668651
AD signature	rs62053580	424	-0.00386847	0.00547537	0.480257
AD signature	rs2259797	424	0.00290949	0.00801249	0.7167
AD signature	rs35640778	424	0.0108921	0.0190817	0.568435
Aging signature	rs10936600	424	-0.00147165	0.00526539	0.780003
Aging signature	rs34991172	424	0.0103516	0.0112588	0.358404
Aging signature	rs2736176	424	2.66018e-05	0.00472498	0.995511
Aging signature	rs59294613	424	0.00619244	0.00488252	0.205401
Aging signature	rs228595	424	-0.00256542	0.00453113	0.571577
Aging signature	rs2302588	424	-0.00207697	0.00715237	0.771662
Aging signature	rs3785074	424	0.00123021	0.00518786	0.812671
Aging signature	rs8105767	424	-0.00169588	0.00511834	0.740559
Aging signature	rs73624724	424	-0.00594438	0.00678939	0.381783
Aging signature	rs2853677	424	0.00253593	0.00475195	0.59386
Aging signature	rs9419958	424	0.00417512	0.00636418	0.512163
Aging signature	rs7194734	424	0.00109983	0.00520202	0.832659
Aging signature	rs3219082	424	-0.000129247	0.00652486	0.984206
Aging signature	rs62280667	424	0.000944768	0.00466945	0.839758
Aging signature	rs72854116	424	-0.00455289	0.0118652	0.701384
Aging signature	rs4691070	424	0.0017833	0.00483898	0.712667
Aging signature	rs7726159	424	-0.00420283	0.0048574	0.387402
Aging signature	rs62053580	424	-0.00248869	0.00536647	0.643069
Aging signature	rs2259797	424	0.00271171	0.00785058	0.729956
Aging signature	rs35640778	424	0.0255452	0.0186614	0.171772

## Sheet: SupplementaryTable6
Supplementary Table 6. Linear regression estimates for CSF biomarkers outcomes in APOE-ɛ4 carriers. All models are adjusted for covariates: age, sex, and education.
Outcome	SNP	N	Beta	SE	P-val
ABratio	rs10936600	157	-0.00085059	0.00261508	0.745429
ABratio	rs34991172	157	-0.00456978	0.0059247	0.441721
ABratio	rs2736176	157	-0.00352356	0.00234609	0.135202
ABratio	rs59294613	157	0.000391827	0.00226769	0.863049
ABratio	rs228595	157	0.00589559	0.00228206	0.0107241
ABratio	rs2302588	157	0.00462878	0.0038409	0.230026
ABratio	rs3785074	157	0.00108339	0.00265811	0.684158
ABratio	rs8105767	157	-0.00609315	0.00256187	0.0186305
ABratio	rs73624724	157	0.00214401	0.00316253	0.498841
ABratio	rs2853677	157	0.00429722	0.00230845	0.0646028
ABratio	rs9419958	157	-0.00254931	0.00308118	0.409318
ABratio	rs7194734	157	0.00222009	0.00262415	0.39887
ABratio	rs3219082	157	-0.00556742	0.00308884	0.0734585
ABratio	rs62280667	157	2.8799e-05	0.00225985	0.989849
ABratio	rs72854116	157	-0.00613073	0.00610893	0.317182
ABratio	rs4691070	157	-0.00306786	0.00273085	0.263035
ABratio	rs7726159	157	0.00374119	0.00240668	0.122145
ABratio	rs62053580	157	-0.00212193	0.0028094	0.451239
ABratio	rs2259797	157	-0.0016702	0.00358526	0.641988
ABratio	rs35640778	157	-0.00229322	0.0097404	0.814189
NFL	rs10936600	157	-1.6497	3.12544	0.598393
NFL	rs34991172	157	-4.68732	7.07952	0.508919
NFL	rs2736176	157	-0.580831	2.83358	0.837863
NFL	rs59294613	157	-2.45305	2.70784	0.366428
NFL	rs228595	157	-2.3863	2.80106	0.395603
NFL	rs2302588	157	3.66876	4.68258	0.434566
NFL	rs3785074	157	1.65138	3.17778	0.604057
NFL	rs8105767	157	2.49189	3.1151	0.425003
NFL	rs73624724	157	-5.2531	3.76046	0.164484
NFL	rs2853677	157	1.02178	2.78704	0.714417
NFL	rs9419958	157	-2.24635	3.68618	0.543176
NFL	rs7194734	157	-3.24653	3.14256	0.303217
NFL	rs3219082	157	1.8336	3.74927	0.625512
NFL	rs62280667	157	0.801446	2.70127	0.767109
NFL	rs72854116	157	3.98692	7.31213	0.586387
NFL	rs4691070	157	3.82066	3.2656	0.243855
NFL	rs7726159	157	0.246154	2.90253	0.932527
NFL	rs62053580	157	2.24908	3.36242	0.504587
NFL	rs2259797	157	-2.17629	4.32367	0.615456
NFL	rs35640778	157	-21.1094	11.511	0.0686441
tTau	rs10936	157	-1.15797	7.85946	0.883065
tTau	rs34991172	157	-6.97855	17.7739	0.695147
tTau	rs2736176	157	1.61335	7.08348	0.820139
tTau	rs59294613	157	-3.76574	6.80007	0.580549
tTau	rs228595	157	-9.17287	6.9424	0.188405
tTau	rs2302588	157	5.83686	11.5702	0.614666
tTau	rs3785074	157	1.60108	7.98033	0.841259
tTau	rs8105767	157	5.61933	7.80773	0.472814
tTau	rs73624724	157	-10.0388	9.45473	0.290034
tTau	rs2853677	157	-1.4753	6.99064	0.833141
tTau	rs9419958	157	-7.30502	9.29703	0.433253
tTau	rs7194734	157	-7.75156	7.87301	0.326409
tTau	rs3219082	157	5.45706	9.35726	0.560635
tTau	rs62280667	157	-0.780931	6.84189	0.909279
tTau	rs72854116	157	-4.33868	18.3511	0.813422
tTau	rs4691070	157	16.1599	8.13927	0.0489079
tTau	rs7726159	157	-2.48918	7.26528	0.732366
tTau	rs62053580	157	0.150835	8.4575	0.985795
tTau	rs2259797	157	0.451035	10.745	0.966573
tTau	rs35640778	157	-33.1068	29.0521	0.256272
pTau	rs10936600	157	0.0474743	0.719185	0.947456
pTau	rs34991172	157	-0.713067	1.62611	0.661643
pTau	rs2736176	157	0.166158	0.648111	0.798012
pTau	rs59294613	157	-0.302815	0.622353	0.627272
pTau	rs228595	157	-0.854663	0.635096	0.180409
pTau	rs2302588	157	0.735072	1.05788	0.488216
pTau	rs3785074	157	0.148919	0.7302	0.838673
pTau	rs8105767	157	0.38545	0.714947	0.59059
pTau	rs73624724	157	-0.536042	0.867238	0.537439
pTau	rs2853677	157	-0.187929	0.639558	0.769282
pTau	rs9419958	157	-0.805009	0.849898	0.345059
pTau	rs7194734	157	-0.499957	0.721546	0.489438
pTau	rs3219082	157	0.725694	0.855119	0.397422
pTau	rs62280667	157	0.0354415	0.626056	0.95493
pTau	rs72854116	157	-1.01731	1.6774	0.545107
pTau	rs4691070	157	1.4304	0.745369	0.0568637
pTau	rs7726159	157	-0.477653	0.663897	0.472965
pTau	rs62053580	157	0.0692605	0.773845	0.928802
pTau	rs2259797	157	-0.0953162	0.983144	0.922894
pTau	rs35640778	157	-1.65647	2.66628	0.535362

## Sheet: SupplementaryTable7
Supplementary Table 7. Linear regression estimates for cognition outcomes in APOE-ɛ4 non-carriers. All models are adjusted for covariates: age, sex, and education.
Outcome	SNP	N	Beta	SE	P-val
EM composite	rs10936600	968	-0.0440226	0.043542	0.312252
EM composite	rs34991172	968	-0.167681	0.0903551	0.063787
EM composite	rs2736176	968	-0.0156284	0.0412821	0.705086
EM composite	rs59294613	968	-0.0334262	0.040499	0.409373
EM composite	rs228595	968	0.0362503	0.0364267	0.31991
EM composite	rs2302588	968	-0.017497	0.0534243	0.743353
EM composite	rs3785074	968	-0.0625678	0.0416214	0.133099
EM composite	rs8105767	968	-0.00163279	0.0442797	0.970593
EM composite	rs73624724	968	-0.0618437	0.0552515	0.263286
EM composite	rs2853677	968	-0.0450686	0.037478	0.229452
EM composite	rs9419958	968	0.0583859	0.0529005	0.270002
EM composite	rs7194734	968	0.0265236	0.0460863	0.565074
EM composite	rs3219082	968	-0.00648447	0.0547679	0.905776
EM composite	rs62280667	968	-0.153713	0.039717	0.000116058
EM composite	rs72854116	968	-0.0638444	0.124825	0.609139
EM composite	rs4691070	968	0.0202852	0.0441881	0.646291
EM composite	rs7726159	968	0.0358759	0.0393469	0.36211
EM composite	rs62053580	968	-0.0202522	0.0505836	0.688972
EM composite	rs2259797	968	-0.0296481	0.0607566	0.625674
EM composite	rs35640778	968	0.262442	0.172344	0.128141
EF composite	rs10936600	968	-0.0762966	0.0268529	0.00458804
EF composite	rs34991172	968	-0.0342512	0.0560154	0.541039
EF composite	rs2736176	968	0.0287141	0.0255372	0.261123
EF composite	rs59294613	968	-0.0215699	0.0250666	0.389725
EF composite	rs228595	968	0.040357	0.0225209	0.0734488
EF composite	rs2302588	968	-0.0514524	0.0330279	0.119598
EF composite	rs3785074	968	-0.0540998	0.0257333	0.0357837
EF composite	rs8105767	968	-0.02937	0.0273911	0.283879
EF composite	rs73624724	968	-0.0391652	0.0341975	0.252385
EF composite	rs2853677	968	-0.00539945	0.0232142	0.816127
EF composite	rs9419958	968	0.00515587	0.0327637	0.87499
EF composite	rs7194734	968	0.0138964	0.0285271	0.626278
EF composite	rs3219082	968	-0.00707577	0.0338988	0.834701
EF composite	rs62280667	968	-0.0276725	0.0247576	0.263957
EF composite	rs72854116	968	-0.00208921	0.0772727	0.978436
EF composite	rs4691070	968	0.0316509	0.0273348	0.247192
EF composite	rs7726159	968	0.000156513	0.0243648	0.994876
EF composite	rs62053580	968	-0.025082	0.0313015	0.423153
EF composite	rs2259797	968	0.0287455	0.0375993	0.444744
EF composite	rs35640778	968	0.0455976	0.106792	0.669494
PACC	rs10936600	968	-0.0597238	0.0336295	0.076059
PACC	rs34991172	968	-0.116654	0.0698862	0.095402
PACC	rs2736176	968	0.000403507	0.0319216	0.989917
PACC	rs59294613	968	-0.0363178	0.031303	0.246254
PACC	rs228595	968	0.0379417	0.028153	0.178073
PACC	rs2302588	968	0.0205286	0.0413046	0.619298
PACC	rs3785074	968	-0.0570474	0.0321669	0.0764641
PACC	rs8105767	968	-0.0074278	0.0342362	0.828287
PACC	rs73624724	968	-0.0615946	0.0427021	0.149507
PACC	rs2853677	968	-0.0284339	0.0289853	0.32685
PACC	rs9419958	968	0.0260221	0.0409198	0.524974
PACC	rs7194734	968	0.0121517	0.0356378	0.733195
PACC	rs3219082	968	-0.00638391	0.0423463	0.880201
PACC	rs62280667	968	-0.0876657	0.0308177	0.00454011
PACC	rs72854116	968	-0.0438485	0.0965176	0.649711
PACC	rs4691070	968	0.02853	0.0341576	0.403785
PACC	rs7726159	968	0.0194959	0.0304296	0.521878
PACC	rs62053580	968	-0.0152706	0.0391113	0.696299
PACC	rs2259797	968	-0.0327538	0.046971	0.485771
PACC	rs35640778	968	0.146873	0.133332	0.270931
pTau	rs10936600	968	0.331141	0.532193	0.534277
pTau	rs34991172	968	-0.663856	1.15598	0.566214
pTau	rs2736176	968	-0.329368	0.509903	0.518817
pTau	rs59294613	968	-0.0863655	0.472181	0.854996
pTau	rs228595	968	-0.12435	0.45934	0.786799
pTau	rs2302588	968	1.72658	0.712434	0.0159715
pTau	rs3785074	968	-0.0874011	0.561873	0.876491
pTau	rs8105767	968	-0.285259	0.525213	0.587449
pTau	rs73624724	968	-0.837123	0.656307	0.203131
pTau	rs2853677	968	0.0251105	0.49665	0.95971
pTau	rs9419958	968	-0.88599	0.624675	0.157149
pTau	rs7194734	968	-0.229838	0.560015	0.681799
pTau	rs3219082	968	0.0155458	0.671728	0.981552
pTau	rs62280667	968	0.388544	0.504166	0.441519
pTau	rs72854116	968	0.0795928	1.3254	0.952155
pTau	rs4691070	968	1.10464	0.561209	0.0499633
pTau	rs7726159	968	0.316915	0.514791	0.53862
pTau	rs62053580	968	-0.119806	0.602547	0.84253
pTau	rs2259797	968	-0.436271	0.722285	0.546296
pTau	rs35640778	968	-1.61067	2.86183	0.573989

## Sheet: SupplementaryTable 8
Supplementary Table 8. Linear regression estimates for neuroimaging outcomes (i.e. Alzheimer’s disease and aging signatures) in APOE-ɛ4 non-carriers. All models are adjusted for covariates: age, sex, and education.
Outcome	SNP	N	Beta	SE	P-val
AD signature	rs10936600	711	0.000529389	0.00403449	0.895642
AD signature	rs34991172	711	0.00592188	0.00747902	0.428744
AD signature	rs2736176	711	0.00223217	0.0037769	0.554705
AD signature	rs59294613	711	-0.00151291	0.00374043	0.685985
AD signature	rs228595	711	-0.00256101	0.00328335	0.435654
AD signature	rs2302588	711	0.00565667	0.00523045	0.279849
AD signature	rs3785074	711	0.000356274	0.00376886	0.924714
AD signature	rs8105767	711	-0.0040772	0.00400148	0.308588
AD signature	rs73624724	711	0.00022507	0.00518234	0.965371
AD signature	rs2853677	711	0.00216477	0.00353181	0.540116
AD signature	rs9419958	711	0.00677048	0.00485739	0.163801
AD signature	rs7194734	711	-0.00174696	0.00417878	0.676034
AD signature	rs3219082	711	-9.20568e-05	0.00504003	0.985433
AD signature	rs62280667	711	-0.00218635	0.00378027	0.563207
AD signature	rs72854116	711	0.00950083	0.010753	0.37724
AD signature	rs4691070	711	0.00723574	0.00411257	0.0789394
AD signature	rs7726159	711	0.00155841	0.00360751	0.66588
AD signature	rs62053580	711	-0.00485303	0.00464541	0.296522
AD signature	rs2259797	711	0.0067899	0.00525614	0.196848
AD signature	rs35640778	711	0.00692044	0.0143028	0.628642
Aging signature	rs10936600	711	1.15128e-05	0.00393354	0.997666
Aging signature	rs34991172	711	-8.88898e-07	0.00729504	0.999903
Aging signature	rs2736176	711	0.000992209	0.00368308	0.787703
Aging signature	rs59294613	711	0.000452016	0.00364718	0.901401
Aging signature	rs228595	711	-1.03148e-05	0.00320254	0.997431
Aging signature	rs2302588	711	0.00521944	0.00509996	0.306457
Aging signature	rs3785074	711	0.00390106	0.0036716	0.288374
Aging signature	rs8105767	711	-0.00390134	0.00390142	0.317662
Aging signature	rs73624724	711	0.0028697	0.00505147	0.570154
Aging signature	rs2853677	711	0.00255137	0.00344298	0.458918
Aging signature	rs9419958	711	0.00803236	0.00473267	0.0900963
Aging signature	rs7194734	711	-0.00434792	0.0040714	0.285922
Aging signature	rs3219082	711	-0.00053338	0.00491383	0.913593
Aging signature	rs62280667	711	-0.000732755	0.00368641	0.842499
Aging signature	rs72854116	711	0.00918682	0.010484	0.381179
Aging signature	rs4691070	711	0.00700236	0.00400976	0.0811886
Aging signature	rs7726159	711	0.0014122	0.00351726	0.688169
Aging signature	rs62053580	711	-0.00270088	0.00453148	0.551349
Aging signature	rs2259797	711	0.00414462	0.00512825	0.419251
Aging signature	rs35640778	711	-0.00135219	0.013947	0.922792

## Sheet: SupplementaryTable9
Supplementary Table 9. Linear regression estimates for CSF biomarkers outcomes in APOE-ɛ4 carriers. All models are adjusted for covariates: age, sex, and education.
Outcome	SNP	N	Beta	SE	P-val
ABratio	rs10936600	147	0.00126208	0.00211081	0.550852
ABratio	rs34991172	147	0.00598946	0.0044492	0.180387
ABratio	rs2736176	147	-0.00154921	0.00220182	0.482833
ABratio	rs59294613	147	-0.00165586	0.00191898	0.389654
ABratio	rs228595	147	-0.00388892	0.00175936	0.0286768
ABratio	rs2302588	147	-0.0045685	0.00268032	0.0904821
ABratio	rs3785074	147	0.00411469	0.00231995	0.0782711
ABratio	rs8105767	147	-0.00116227	0.00209513	0.57994
ABratio	rs73624724	147	-0.000230798	0.0027084	0.93221
ABratio	rs2853677	147	-0.00139727	0.0020799	0.502804
ABratio	rs9419958	147	0.000537711	0.00248962	0.829312
ABratio	rs7194734	147	-0.0011372	0.00236792	0.631788
ABratio	rs3219082	147	0.000118027	0.00273139	0.965594
ABratio	rs62280667	147	-0.00415524	0.00220801	0.0618967
ABratio	rs72854116	147	-0.000251124	0.00566942	0.964732
ABratio	rs4691070	147	0.000421121	0.00230977	0.85559
ABratio	rs7726159	147	-0.00304198	0.00217844	0.164771
ABratio	rs62053580	147	0.000874683	0.00253069	0.730132
ABratio	rs2259797	147	0.000438216	0.00287752	0.879175
ABratio	rs35640778	147	-0.000915995	0.000263748	0.000681242
NFL	rs10936600	147	1.41154	2.70636	0.602793
NFL	rs34991172	147	3.91859	5.72049	0.494462
NFL	rs2736176	147	-4.26745	2.8025	0.130066
NFL	rs59294613	147	0.756849	2.46096	0.758885
NFL	rs228595	147	5.33923	2.25581	0.019298
NFL	rs2302588	147	7.0156	3.43319	0.0428687
NFL	rs3785074	147	1.78366	3.00568	0.553845
NFL	rs8105767	147	-3.3395	2.67442	0.21385
NFL	rs73624724	147	-3.67368	3.46956	0.291487
NFL	rs2853677	147	-0.495315	2.69399	0.854388
NFL	rs9419958	147	-1.97238	3.18232	0.536394
NFL	rs7194734	147	1.8494	3.03081	0.542713
NFL	rs3219082	147	0.437279	3.49857	0.900711
NFL	rs62280667	147	3.34437	2.89816	0.250468
NFL	rs72854116	147	2.8123	7.25014	0.698678
NFL	rs4691070	147	-4.24583	2.94082	0.151025
NFL	rs7726159	147	1.2762	2.80783	0.650157
NFL	rs62053580	147	-3.67727	3.23237	0.257201
NFL	rs2259797	147	-1.60662	3.68005	0.663086
NFL	rs35640778	147	1.90677	0.339668	1.00617e-07
tTau	rs10936	147	-0.622443	8.40824	0.941093
tTau	rs34991172	147	-8.42024	17.7997	0.6369
tTau	rs2736176	147	-10.2607	8.73285	0.241981
tTau	rs59294613	147	1.35962	7.65378	0.859258
tTau	rs228595	147	6.63859	7.09718	0.351178
tTau	rs2302588	147	30.4222	10.4653	0.00423585
tTau	rs3785074	147	3.34107	9.32737	0.720725
tTau	rs8105767	147	-8.02073	8.3173	0.336513
tTau	rs73624724	147	-10.7124	10.7381	0.320163
tTau	rs2853677	147	2.23117	8.28589	0.78811
tTau	rs9419958	147	-10.872	9.86445	0.272265
tTau	rs7194734	147	-4.06024	9.42222	0.667179
tTau	rs3219082	147	-14.9501	10.7942	0.168223
tTau	rs62280667	147	2.8781	8.89013	0.746611
tTau	rs72854116	147	12.7669	22.5304	0.571845
tTau	rs4691070	147	4.90042	9.18127	0.594355
tTau	rs7726159	147	8.91491	8.69406	0.306917
tTau	rs62053580	147	-3.31654	10.0687	0.742345
tTau	rs2259797	147	-6.57147	11.4358	0.566445
tTau	rs35640778	147	1.68942	1.04932	0.1096
pTau	rs10936600	147	0.557392	0.798634	0.48637
pTau	rs34991172	147	-0.744056	1.66259	0.655181
pTau	rs2736176	147	-0.887262	0.81675	0.279186
pTau	rs59294613	147	0.0972686	0.717315	0.89233
pTau	rs228595	147	0.395775	0.667667	0.554283
pTau	rs2302588	147	2.55609	0.988128	0.0106995
pTau	rs3785074	147	-0.288623	0.874058	0.741731
pTau	rs8105767	147	-0.954626	0.775926	0.220631
pTau	rs73624724	147	-0.97167	1.00458	0.335079
pTau	rs2853677	147	0.210311	0.77371	0.786157
pTau	rs9419958	147	-0.940532	0.922906	0.309902
pTau	rs7194734	147	-0.0574695	0.881244	0.948096
pTau	rs3219082	147	-0.647497	1.05755	0.54135
pTau	rs62280667	147	0.777709	0.830605	0.350711
pTau	rs72854116	147	1.10683	2.10473	0.599799
pTau	rs4691070	147	0.870052	0.857373	0.311945
pTau	rs7726159	147	1.21546	0.811635	0.136486
pTau	rs62053580	147	-0.331706	0.941714	0.725187
pTau	rs2259797	147	-0.715403	1.06785	0.503987
pTau	rs35640778	147	0.171061	0.0979719	0.0829707

## Sheet: SupplementaryTable10
Supplementary Table 10. Linear regression estimates for cognition outcomes in high risk individuals. All models are adjusted for covariates: age, sex, and education.
Outcome	SNP	N	Beta	SE	P-val
EM composite	rs10936600	546	0.0414931	0.0621552	0.504692
EM composite	rs34991172	546	-0.301453	0.134472	0.0253833
EM composite	rs2736176	546	0.0152418	0.0551485	0.782364
EM composite	rs59294613	546	-0.0220015	0.0563484	0.696355
EM composite	rs228595	546	-0.000856352	0.0516953	0.986789
EM composite	rs2302588	546	0.0833917	0.0751156	0.267417
EM composite	rs3785074	546	-0.0487093	0.0566685	0.39042
EM composite	rs8105767	546	0.0197973	0.057625	0.731316
EM composite	rs73624724	546	-0.117837	0.0796914	0.139814
EM composite	rs2853677	546	0.104527	0.0529512	0.0488887
EM composite	rs9419958	546	-0.0244858	0.0697545	0.725705
EM composite	rs7194734	546	-0.000573426	0.0612422	0.992533
EM composite	rs3219082	546	0.0376078	0.0767294	0.624238
EM composite	rs62280667	546	-0.0529379	0.0533473	0.321483
EM composite	rs72854116	546	0.164795	0.154866	0.287756
EM composite	rs4691070	546	-0.0654183	0.0572546	0.253718
EM composite	rs7726159	546	-0.0111975	0.0548604	0.838345
EM composite	rs62053580	546	0.0778359	0.0608538	0.201425
EM composite	rs2259797	546	-0.00075449	0.0868201	0.993069
EM composite	rs35640778	546	-0.118646	0.277705	0.669378
EF composite	rs10936600	546	-0.0205937	0.0395231	0.602544
EF composite	rs34991172	546	-0.0943929	0.0857953	0.271732
EF composite	rs2736176	546	0.00673717	0.0350634	0.847703
EF composite	rs59294613	546	-0.0243748	0.0358147	0.496428
EF composite	rs228595	546	-0.0213421	0.0328538	0.516222
EF composite	rs2302588	546	0.0430379	0.0477753	0.368076
EF composite	rs3785074	546	-0.0162085	0.0360464	0.653139
EF composite	rs8105767	546	-0.0308913	0.0366164	0.399242
EF composite	rs73624724	546	-0.0297719	0.0507523	0.55771
EF composite	rs2853677	546	-0.000406984	0.0337866	0.990394
EF composite	rs9419958	546	-0.0062866	0.0443525	0.887337
EF composite	rs7194734	546	0.0204592	0.0389263	0.599391
EF composite	rs3219082	546	0.0368165	0.0487678	0.450618
EF composite	rs62280667	546	0.0259418	0.0339295	0.444856
EF composite	rs72854116	546	0.118261	0.0984319	0.230104
EF composite	rs4691070	546	-0.0286717	0.0364242	0.431535
EF composite	rs7726159	546	-0.0465806	0.0348226	0.181573
EF composite	rs62053580	546	0.0739736	0.0386168	0.0559474
EF composite	rs2259797	546	0.0318861	0.0551811	0.56361
EF composite	rs35640778	546	0.141424	0.176483	0.423284
PACC	rs10936600	546	-0.0100136	0.0470491	0.831538
PACC	rs34991172	546	-0.241232	0.101696	0.0180377
PACC	rs2736176	546	0.00836736	0.0417312	0.84116
PACC	rs59294613	546	-0.0449804	0.0425998	0.291494
PACC	rs228595	546	-0.017217	0.0391098	0.659952
PACC	rs2302588	546	0.0305027	0.0568883	0.592051
PACC	rs3785074	546	-0.00781039	0.042908	0.855631
PACC	rs8105767	546	0.00318697	0.0436082	0.941768
PACC	rs73624724	546	-0.0336753	0.0604057	0.577427
PACC	rs2853677	546	0.0653292	0.0401132	0.103977
PACC	rs9419958	546	-0.0329239	0.0527688	0.53294
PACC	rs7194734	546	-0.0119211	0.0463379	0.797073
PACC	rs3219082	546	-0.0426459	0.0580435	0.462828
PACC	rs62280667	546	-0.00110162	0.0404037	0.978258
PACC	rs72854116	546	0.101137	0.117226	0.388657
PACC	rs4691070	546	-0.0353818	0.0433491	0.414743
PACC	rs7726159	546	-0.0178696	0.0415063	0.666984
PACC	rs62053580	546	0.0560762	0.0460534	0.223896
PACC	rs2259797	546	0.0348024	0.065678	0.596403
PACC	rs35640778	546	0.0250926	0.210167	0.905008

[truncated: 5 more sheets: SupplementaryTable11, SupplementaryTable12, SupplementaryTable13, SupplementaryTable15, SupplementaryTable14]
