# Supplementary material for: Genetically predicted telomere length and Alzheimer’s disease endophenotypes: a Mendelian randomization study
Source: Alzheimers Res Ther. 2022 Nov 7;14:167. doi: 10.1186/s13195-022-01101-9 (PMC9641781; doi:10.1186/s13195-022-01101-9)
Supplement: Supplementary file 3 — Additional file 3: Supplementary Table 1. Characteristics of the study participants with information for cognition outcomes. Mean and SD are shown for continuous variables. Supplementary Table 2. Characteristics of the study participants with information for neuroimaging outcomes. Mean and SD are shown for continuous variables. Supplementary Table 3. Characteristics of the study participants with information for CSF biomarkers. Mean and SD are shown for continuous variables. [file 13195_2022_1101_MOESM3_ESM.xlsx]

## Sheet: SupplementaryTable1
Supplementary Table 1. Characteristics of the study participants with information for cognition outcomes. Mean and SD are shown for continuous variables.
	All (n = 2,233)	APOE-ε4 status			PRS-AD status			p-value, APOE-ε4 non-carriers vs carriers	p-value, low vs high genetic predisposition
		Non-carriers (n = 1,488)	Carriers (n = 745)		Low genetic predisposition (n = 1,681)	High genetic predisposition (n = 552)
Sex, n (%)								0.024	0.089
Female	1,416 (63.4%)	968 (65.1%)	448 (60.1%)		1083 (64.5%)	333 (60.3%)
Male	816 (36.6%)	519 (34.9%)	297 (39.9%)		597 (35.5%)	219 (39.7%)
Age (y), m (SD)	56.3 (6.75)	56.5 (6.83)	55.7 (6.58)		56.2 (6.79)	56.4 (6.66)		0.005	0.484
Education (y), m (SD)	13.4 (3.54)	13.4 (3.56)	13.5 (3.50)		13.4 (3.52)	13.2 (3.57)		0.557	0.253
Cognitive outcomes
EM composite	0.02 (0.87)	0.02 (0.87)	0.02 (0.89)		0.03 (0.87)	-0.03 (0.88)		0.993	0.192
EF composite	0.01 (0.64)	0.00 (0.64)	0.05 (0.65)		0.01 (0.64)	0.01 (0.64)		0.099	0.996
PACC	0.02 (0.73)	0.01 (0.73)	0.03 (0.73)		0.03 (0.73)	-0.01 (0.73)		0.518	0.238
Legend: AD, Alzheimer’s Disease; EF, executive functioning; EM, episodic memory; PACC, Preclinical Alzheimer Cognitive Composite; PRS, Polygenic Risk Score; SD, Standard Deviation

## Sheet: SupplementaryTable2
Supplementary Table 2. Characteristics of the study participants with information for neuroimaging outcomes. Mean and SD are shown for continuous variables.
	All (n = 1,135)	APOE-ε4 status			PRS-AD status			p-value, APOE-ε4 non-carriers vs carriers	p-value, low vs high genetic predisposition
		Non-carriers (n = 711)	Carriers (n = 424)		Low genetic predisposition (n = 840)	High genetic predisposition (n = 295)
Sex, n (%)								0.67	1
Female	717 (63.2%)	453 (63.7%)	264 (62.3%)		531 (63.2%)	186 (63.1%)
Male	418 (36.8%)	258 (36.3%)	160 (37.7%)		309 (36.8%)	109 (36.9%)
Age (y), m (SD)	55.6 (6.62)	55.6 (6.71)	55.6 (6.47)		55.5 (6.72)	55.9 (6.31)		0.974	0.346
Education (y), m (SD)	13.5 (3.54)	13.4 (3.52)	13.7 (3.55)		13.5 (3.52)	13.5 (3.59)		0.138	0.876
Neuroimaging outcomes
AD signature	2.18 (0.07)	2.18 (0.07)	2.17 (0.07)		2.18 (0.07)	2.18 (0.07)		0.234	0.737
Aging signature	2.18 (0.07)	2.18 (0.07)	2.17 (0.07)		2.18 (0.07)	2.17 (0.07)		0.278	0.517
Legend: AD, Alzheimer’s Disease; PRS, Polygenic Risk Score; SD, Standard Deviation

## Sheet: SupplementaryTable3
Supplementary Table 3. Characteristics of the study participants with information for CSF biomarkers. Mean and SD are shown for continuous variables.
	All (n = 304)	APOE-ε4 status			PRS-AD status			p-value, APOE-ε4 non-carriers vs carriers	p-value, low vs high genetic predisposition
		Non-carriers (n = 147)	Carriers (n = 157)		Low genetic predisposition (n = 202)	High genetic predisposition (n = 100)
Sex, n (%)								0.033	0.267
Female	185 (60.9%)	99 (67.3%)	86 (54.8%)		128 (63.4%)	56 (56.0%)
Male	119 (39.1%)	48 (32.7%)	71 (45.2%)		74 (36.6%)	44 (44.0%)
Age (y), m (SD)	56.9 (4.90)	57.3 (5.20)	56.5 (4.60)		57.1 (4.94)	56.3 (4.79)		0.174	0.147
Education (y), m (SD)	13.4 (3.55)	13.1 (3.63)	13.7 (3.46)		13.2 (3.56)	13.7 (3.50)		0.141	0.227
CSF biomarkers
t-tau	191 (61.8)	191 (65.0)	190 (58.9)		189 (61.7)	195 (62.3)		0.938	0.421
p-tau	15.4 (5.73)	15.4 (6.09)	15.4 (5.40)		15.1 (5.64)	15.9 (5.91)		0.973	0.259
Aβ ratio	0.07 (0.02)	0.08 (0.02)	0.07 (0.02)		0.08 (0.02)	0.07 (0.02)		<0.001	<0.001
NfL	79.4 (24.6)	77.2 (24.5)	81.4 (24.6)		78.4 (24.6)	81.8 (24.7)		0.144	0.255
Legend: Aβ, amyloid β; AD, Alzheimer’s Disease; CSF, Cerebrospinal fluid; PRS, Polygenic Risk Score; NfL, Neurofilament Light; SD, Standard Deviation
