# Supplementary material for: Genetically predicted telomere length and Alzheimer’s disease endophenotypes: a Mendelian randomization study
Source: Alzheimers Res Ther. 2022 Nov 7;14:167. doi: 10.1186/s13195-022-01101-9 (PMC9641781; doi:10.1186/s13195-022-01101-9)
Supplement: Supplementary file 4 — Additional file 4: Supplementary Table 1. Results of the effect of genetically predicted longer telomere length on AD endophenotypes in the entire sample. Supplementary Table 2. Results of the effect of genetically predicted longer telomere length on AD endophenotypes among APOE-ɛ4 carriers. Supplementary Table 3. Results of the effect of genetically predicted longer telomere length on AD endophenotypes among APOE-ɛ4 non-carriers. Supplementary Table 4. Results of the effect of genetically predicted longer telomere length on AD endophenotypes among individuals at high genetic predisposition to Alzheimer's disease. Supplementary Table 5. Results of the effect of genetically predicted longer telomere length on AD endophenotypes among individuals at low genetic predisposition to Alzheimer's disease. [file 13195_2022_1101_MOESM4_ESM.xlsx]

## Sheet: Supplementary Table 1
Supplementary Table 1. Results of the effect of genetically predicted longer telomere length on AD endophenotypes in the entire sample.
	Cognitive function (N = 2,233)																								Neuroimaging (1,135)													Cerebrospinal fluid biomarkers (329)
	Episodic Memory composite								Executive Function composite								Preclinical Alzheimer cognitive composite								Alzheimer's disease signature								Aging signature					t-tau					p-tau					Aβ ratio
Causal inference methods	β	SE	p-value	q-value					β	SE	p-value	q-value					β	SE	p-value	q-value					β	SE	p-value	q-value					β	SE	p-value	q-value		β	SE	p-value	q-value		β	SE	p-value	q-value		β	SE
Inverse-variance weighted	-0.111735	0.136821	0.414128	0.414128					-0.0946219	0.0829729	0.254122	0.41325					-0.110078	0.100945	0.2755	0.41325					0.0212281	0.0145583	0.1448	0.1596					0.0200021	0.014222	0.1596	0.1596		-8.61151	26.9065	0.748928	0.82558		0.671162	2.49622	0.788028	0.82558		-0.00697672	0.00781764
Maximum likelihood	-0.108543	0.137734	0.430658	0.430658					-0.0921291	0.0833837	0.269211	0.430658					-0.106997	0.101516	0.291884	0.430658					0.0215096	0.0146335	0.14159	0.161722					0.0199986	0.0142918	0.161722	0.161722		-8.36585	27.0873	0.757437	0.826862		0.694708	2.5126	0.782172	0.826862		-0.00712308	0.00786423
Weighted median	0.019692	0.185214	0.915328	0.915328					-0.172373	0.118866	0.147016	0.29059					-0.183958	0.141546	0.193727	0.29059					0.0181633	0.0204436	0.374293	0.748586					-0.00323291	0.0200303	0.871778	0.871778		-4.24756	37.5924	0.910039	0.958726		0.618768	3.54067	0.861268	0.958726		0.000561214	0.0108443
Weighted mode	0.0301488	0.21624	0.889116	0.889116					-0.262725	0.155933	0.0920154	0.276046					-0.189248	0.166763	0.256445	0.384667					0.012341	0.0256694	0.630684	0.960735					-0.00128997	0.026202	0.960735	0.960735		-0.748672	46.2675	0.98709	0.995285		-0.748672	46.2675	0.98709	0.995285		0.000909545	0.0129829
Sensitivity methods	p-value								p-value								p-value								p-value								p-value					p-value					p-value					p-value
Cochran Q, heterogeneity test	0.370178								0.722155								0.531401								0.858384								0.928934					0.557661					0.607261					0.745012
MR-PRESSO, global test	0.41								0.673								0.586								0.846								0.921					0.596					0.599					0.775
MR-Egger, intercept test	0.593609								0.177367								0.663413								0.212864								0.551552					0.830038					0.612226					0.290117
Legend: Aβ, amyloid β; CSF, Cerebrospinal fluid; NfL, Neurofilament Light; PRESSO, Pleiotropy RESidual Sum and Outlier; SE, Standard Error. *q-value refers to the False Discovery Rate-adjusted p-value.
[truncated: 6 more columns]

## Sheet: Supplementary Table 2
Supplementary Table 2. Results of the effect of genetically predicted longer telomere length on AD endophenotypes among APOE-ɛ4 carriers.
	Cognitive function (N = 745)																								Neuroimaging (N = 424)													Cerebrospinal fluid biomarkers (N = 172)
	Episodic Memory composite								Executive Function composite								Preclinical Alzheimer cognitive composite								Alzheimer's disease signature								Aging signature					t-tau					p-tau					Aβ ratio
Causal inference methods	β	SE	p-value	q-value					β	SE	p-value	q-value					β	SE	p-value	q-value					β	SE	p-value	q-value					β	SE	p-value	q-value		β	SE	p-value	q-value		β	SE	p-value	q-value		β	SE
Inverse-variance weighted	0.328535	0.231074	0.155091	0.463377					-0.0295735	0.147566	0.841161	0.841161					0.180082	0.176986	0.308918	0.463377					0.0139302	0.0243479	0.567234	0.775315					0.00680845	0.0238533	0.775315	0.775315		-20.0479	35.759	0.575044	0.840181		-1.5755	3.27182	0.630136	0.840181		0.000845613	0.0151769
Maximum likelihood	0.337828	0.232288	0.145849	0.437548					-0.0297713	0.14839	0.840989	0.840989					0.186025	0.178106	0.296273	0.444409					0.0140111	0.0244119	0.566005	0.773935					0.00687162	0.0239236	0.773935	0.773935		-19.6149	35.9187	0.585003	0.850494		-1.54593	3.28447	0.63787	0.850494		0.000860299	0.0153437
Weighted median	0.316351	0.320765	0.324015	0.324015					-0.244697	0.202737	0.227445	0.324015					0.421729	0.245185	0.0854243	0.256273					0.0131648	0.0328309	0.688428	0.945913					-0.00221002	0.0325771	0.945913	0.945913		-22.4753	48.7419	0.64472	0.892019		-2.52522	4.48059	0.573032	0.892019		-0.00246541	0.0181614
Weighted mode	0.460683	0.417851	0.270241	0.405362					-0.182551	0.237197	0.441525	0.441525					0.486967	0.305005	0.110357	0.331072					0.0146651	0.0413909	0.723108	0.936762					-0.00334153	0.0421161	0.936762	0.936762		-23.4948	59.0243	0.690591	0.908388		-3.39296	5.59279	0.544071	0.908388		0.00982766	0.0246234
Sensitivity methods	p-value								p-value								p-value								p-value								p-value					p-value					p-value					p-value
Cochran Q, heterogeneity test	0.875191								0.768875								0.632094								0.99333								0.988309					0.913104					0.941417					0.0400346
MR-PRESSO, global test	0.868								0.788								0.639								0.995								0.991					0.924					0.942					rs228595 outlier
MR-Egger, intercept test	0.171667								0.198379								0.420318								0.992733								0.87773					0.997705					0.860439					0.877775
Legend: Aβ, amyloid β; CSF, Cerebrospinal fluid; NfL, Neurofilament Light; PRESSO, Pleiotropy RESidual Sum and Outlier; SE, Standard Error. *q-value refers to the False Discovery Rate-adjusted p-value.
[truncated: 6 more columns]

## Sheet: Supplementary Table 3
Supplementary Table 3. Results of the effect of genetically predicted longer telomere length on AD endophenotypes among APOE-ɛ4 non-carriers.
	Cognitive function (N = 1,488)																								Neuroimaging (N = 711)													Cerebrospinal fluid biomarkers (N = 157)
	Episodic Memory composite								Executive Function composite								Preclinical Alzheimer cognitive composite								Alzheimer's disease signature								Aging signature					t-tau					p-tau					Aβ ratio
Causal inference methods	β	SE	p-value	q-value					β	SE	p-value	q-value					β	SE	p-value	q-value					β	SE	p-value	q-value					β	SE	p-value	q-value		β	SE	p-value	q-value		β	SE	p-value	q-value		β	SE
Inverse-variance weighted	-0.334894	0.172938	0.0528066	0.0792099					-0.125289	0.110527	0.256978	0.256978					-0.256615	0.131418	0.0508591	0.0792099					0.0259458	0.0182317	0.154702	0.154702					0.0281518	0.0177754	0.113249	0.154702		11.819	7.37254	0.10891	0.10891		1.27563	0.688472	0.0639057	0.0852076		-0.00678407	0.00188784
Maximum likelihood	-0.325404	0.173896	0.0613091	0.0919637					-0.12261	0.1113	0.270626	0.270626					-0.249231	0.132284	0.0595568	0.0919637					0.0261283	0.0183205	0.153817	0.153817					0.0283675	0.0178597	0.112206	0.153817		11.7992	7.59183	0.120136	0.120136		1.28132	0.723175	0.0764282	0.101904		-0.00687629	0.00224443
Weighted median	-0.408367	0.228501	0.0739114	0.0966115					-0.245794	0.147934	0.0966115	0.0966115					-0.386692	0.17597	0.0279855	0.0839564					0.0190455	0.0252805	0.451229	0.464873					0.0180387	0.0246819	0.464873	0.464873		12.0663	8.10236	0.136426	0.136426		1.23332	0.761947	0.105525	0.136426		-0.00654007	0.0022972
Weighted mode	-0.342776	0.272579	0.208562	0.208562					-0.293006	0.176201	0.09633	0.144495					-0.455043	0.208861	0.0293547	0.0880641					0.0185602	0.0313367	0.553662	0.664379					0.0132306	0.030494	0.664379	0.664379		13.7767	7.74713	0.0753546	0.0911364		1.22862	0.727238	0.0911364	0.0911364		-0.00650565	0.00216216
Sensitivity methods	p-value								p-value								p-value								p-value								p-value					p-value					p-value					p-value
Cochran Q, heterogeneity test	0.286956								0.236722								0.300332								0.892183								0.933621					0.480499					0.549774					0.411616
MR-PRESSO, global test	0.312								0.22								0.349								0.886								0.942					0.809					0.721					0.602
MR-Egger, intercept test	0.813877								0.509216								0.317181								0.126457								0.553749					0.740129					0.928784					0.170229
Legend: Aβ, amyloid β; CSF, Cerebrospinal fluid; NfL, Neurofilament Light; PRESSO, Pleiotropy RESidual Sum and Outlier; SE, Standard Error. *q-value refers to the False Discovery Rate-adjusted p-value.
[truncated: 6 more columns]

## Sheet: Supplementary Table 4
Supplementary Table 4. Results of the effect of genetically predicted longer telomere length on AD endophenotypes among individuals at high genetic predisposition to Alzheimer's disease.
	Cognitive function (N = 552)																								Neuroimaging (N = 295)													Cerebrospinal fluid biomarkers (N = 106)
	Episodic Memory composite								Executive Function composite								Preclinical Alzheimer cognitive composite								Alzheimer's disease signature								Aging signature					t-tau					p-tau					Aβ ratio
Causal inference methods	β	SE	p-value	q-value					β	SE	p-value	q-value					β	SE	p-value	q-value					β	SE	p-value	q-value					β	SE	p-value	q-value		β	SE	p-value	q-value		β	SE	p-value	q-value		β	SE
Inverse-variance weighted	0.0419864	0.278379	0.880114	0.880114					-0.0773205	0.174758	0.658169	0.880114					-0.0749686	0.208004	0.718534	0.880114					0.0639694	0.0292707	0.0288564	0.0317505					0.0620392	0.0288885	0.0317505	0.0317505		-86.5175	48.3934	0.0738087	0.147617		-9.18568	4.53427	0.0427817	0.147617		0.0174158	0.0191162
Maximum likelihood	0.0423751	0.280448	0.879898	0.879898					-0.0775419	0.175708	0.658988	0.879898					-0.0752944	0.209155	0.718853	0.879898					0.0642544	0.0293973	0.0288358	0.031528					0.0623447	0.0289929	0.031528	0.031528		-84.2363	48.7313	0.0838831	0.167766		-8.93226	4.56257	0.0502622	0.167766		0.0176505	0.0192952
Weighted median	-0.0254212	0.390687	0.94812	0.94812					-0.229452	0.240336	0.339724	0.856682					-0.162767	0.28737	0.571121	0.856682					0.0641874	0.0389173	0.0990805	0.198161					0.0424038	0.0380489	0.265084	0.265084		-80.2181	66.9141	0.230597	0.307463		-8.57069	6.22419	0.168514	0.307463		0.0323978	0.0245776
Weighted mode	-0.00183786	0.523983	0.997201	0.997201					-0.356658	0.282734	0.207143	0.621429					-0.222106	0.376137	0.554861	0.832291					0.0579224	0.0483155	0.230592	0.367633					0.0422437	0.0468896	0.367633	0.367633		-70.6031	84.5632	0.403765	0.538354		-7.86708	7.91655	0.320344	0.538354		0.0295386	0.0317997
Sensitivity methods	p-value								p-value								p-value								p-value								p-value					p-value					p-value					p-value
Cochran Q, heterogeneity test	0.425469								0.770314								0.750744								0.995149								0.998324					0.849259					0.920564					0.123043
MR-PRESSO, global test	0.418								0.785								0.767								0.997								0.998					0.849					0.911					0.126
MR-Egger, intercept test	0.721122								0.541515								0.806088								0.997655								0.939426					0.341042					0.543442					0.745921
Legend: Aβ, amyloid β; CSF, Cerebrospinal fluid; NfL, Neurofilament Light; PRESSO, Pleiotropy RESidual Sum and Outlier; SE, Standard Error. *q-value refers to the False Discovery Rate-adjusted p-value.
[truncated: 6 more columns]

## Sheet: Supplementary Table 5
Supplementary Table 5. Results of the effect of genetically predicted longer telomere length on AD endophenotypes among individuals at low genetic predisposition to Alzheimer's disease.
	Cognitive function (N = 1,681)																								Neuroimaging (N = 840)													Cerebrospinal fluid biomarkers (N = 223)
	Episodic Memory composite								Executive Function composite								Preclinical Alzheimer cognitive composite								Alzheimer's disease signature								Aging signature					t-tau					p-tau					Aβ ratio
Causal inference methods	β	SE	p-value	q-value					β	SE	p-value	q-value					β	SE	p-value	q-value					β	SE	p-value	q-value					β	SE	p-value	q-value		β	SE	p-value	q-value		β	SE	p-value	q-value		β	SE
Inverse-variance weighted	-0.160575	0.151512	0.289228	0.357399					-0.0911363	0.0950296	0.337543	0.357399					-0.109166	0.118616	0.357399	0.357399					0.00874438	0.0168331	0.60343	0.642463					0.00760953	0.0163908	0.642463	0.642463		19.4197	32.8177	0.554023	0.738697		4.24297	3.00689	0.158221	0.316443		-0.0128813	0.00875973
Maximum likelihood	-0.155407	0.152471	0.308082	0.374914					-0.0882116	0.0956314	0.356314	0.374914					-0.105923	0.119377	0.374914	0.374914					0.00883301	0.0169259	0.601766	0.640611					0.00768477	0.0164611	0.640611	0.640611		20.0902	33.0624	0.543422	0.724563		4.38359	3.03007	0.147982	0.295964		-0.013004	0.00879342
Weighted median	-0.218925	0.220635	0.321077	0.321077					-0.171813	0.139687	0.218704	0.321077					-0.184628	0.167388	0.27003	0.321077					-0.00724754	0.0238431	0.761152	0.761152					-0.00873498	0.0232843	0.707552	0.761152		12.5722	45.0812	0.780337	0.780337		3.49891	4.25811	0.411244	0.713948		-0.0085457	0.011871
Weighted mode	-0.106354	0.282479	0.706545	0.321077					-0.204899	0.170693	0.229986	0.321077					-0.268946	0.208864	0.197865	0.321077					-0.00465807	0.0298229	0.875882	0.761152					-0.00410432	0.0296853	0.890034	0.761152		-0.771874	53.0738	0.988396	0.780337		2.34363	5.26977	0.656514	0.713948		-0.00606125	0.0141298
Sensitivity methods	p-value								p-value								p-value								p-value								p-value					p-value					p-value					p-value
Cochran Q, heterogeneity test	0.474033								0.49144								0.40539								0.792057								0.908247					0.543209					0.645386					0.975149
MR-PRESSO, global test	0.485								0.439								0.441								0.774								0.91					0.594					0.645					0.977
MR-Egger, intercept test	0.729914								0.221946								0.500817								0.132362								0.4367					0.583437					0.987026					0.186473
Legend: Aβ, amyloid β; CSF, Cerebrospinal fluid; NfL, Neurofilament Light; PRESSO, Pleiotropy RESidual Sum and Outlier; SE, Standard Error. *q-value refers to the False Discovery Rate-adjusted p-value.
[truncated: 6 more columns]
